# Supplementary material for: SLAMF7/STAT6 Pathway Inhibits Innate Immune Response in Late-Stage Human Acanthamoeba Keratitis: A Comparative Transcriptome Analysis
Source: Microorganisms. 2023 Feb 1;11(2):365. doi: 10.3390/microorganisms11020365 (PMC9961001; doi:10.3390/microorganisms11020365)
Supplement: Supplementary file 1 [file microorganisms-11-00365-s001.zip]

Archive with 1 entries (1 files):
- microorganisms-2159209-supplementary.pdf
